# Supplementary material for: Human resource and governance challenges in the delivery of primary eye care: a mixed methods feasibility study in Nigeria
Source: BMC Health Serv Res. 2021 Dec 10;21:1321. doi: 10.1186/s12913-021-07362-8 (PMC8662916; doi:10.1186/s12913-021-07362-8)
Supplement: Supplementary file 1 — Additional file 1. [file 12913_2021_7362_MOESM1_ESM.xlsx]

## Sheet: Sheet1
	ADDITIONAL FILE 1
	Health posts and primary health care centres: goverage, cadres of staff and their expected responsibilities
	Source MinimumStandards for Primary Health Care In Nigeria. National Primary Heath Care Development Agency. 2015
		Health posts	Health Centres
	Population covered	500	10-20,000
	Staff	JCHEW (1)	Doctor, if available
			CHO (1)
			CHEW (3)
			JCHEW (6)
			Health attendants
	The Health Post should be headed by a JCHEW. The JCHEW in addition to other duties see below should supervise Community Resource Persons (CORPs)
	CORPs include volunary village health workers, traditional birth attendants and other community based health service providers recognised by the appropriate health authorities
	CORPs should provide health education and health promotion to support antenatal care, post natal care and encourage institutional delveries. They should not assist deliveries.
	TYPE OF SERVICE	RECOMMENDED PROVIDERS
		Community Health Officer (CHO)	Nurse Midwife (NMW)	Communirty Health Extension Worker (CHEW)	Junior Community Health Extension Worker (JCHEW)	Doctor
	A. Health education and promotion	X	X	X	X	X
	B. Health management information system	X	X			X
	C. Routine home visits; community outreach	X	X	X	X	X
	D. Maternal, newborn and child care	Identification of pregnant women, antenatal care, deliveries, post natal care, early childhood nutrition and growth monitoring. Only doctors and nurse midwives will take deliveries or perform basic emergency obstetric care
		X	X	X	X	X
	E. Family planning	Counselling and motivation for family planning and dispensing of contraceptives. Only doctors, CHOs and nurse midwives can insert intrauterine contraceptive devices and give injectibles.
		X	X	X	X	X
	F. Promote proper nutrition; food education	X	X	X	X	X
	G. Immunization	X	X	X	X	X
	H. HIV AIDS	Voluntary counselling and testing, Follow up care for people living with AIDS. Only doctors and, nurse midwives and CHOs can treat opportunistic infections. Only trained personnel will conduct testing.
		X	X	X	X	X
	I. Tuberculosis	Diagnosis, case tracing and case management in TB centres. JCHEWS do not undertake case management.
		X		X	X	X
	J. Malaria	Treatment of children and distribution of insecticide treated nets. Only doctors and nurse midwives can give intermittent preventive treatment to pregnant women
		X	X	X	X	X
	K. Curative care	Treatment of health conditions should be according to the appropriate standing order for JCHEWs, CHEWs and CHOs
		X	X	X	X	X
	L. Essential drugs	Drug dispensing. Stock management is done by the CHO and Pharmacy technician
		X	X			X
	M. Water and sanitation
		X	X	X	X	X
	N. Oral health	Advice on care of the mouth and teeth. JCHEWS cannot treat oral or dental coditions
		X	X	X	X	X
	O. Community mental health	CHOs, nurse midwives and doctors can give mental health education and identify mental health disorders. All cadres can give advice and counsellig on drugs and substance abuse
		X	X	X	X	X
	P. Referrals	Doctors, CHOs and nurse midwives to give counselling and motivation for referrals.
		X	X	X	X	X
	Q. Maintaining PHC records	Only doctors, nurse midwives and CHO analyse data
		X	X	X	X	X
	R. Monitoring
		X	X	X		X
	S. Supervision	Each cadre may supervise a lower cadre. JCHEWs supervise CORPs
		X	X	X	X	X
	T. Waste disposal	Use of safety boxes and colour coded bins based on WHO standard recommendations.
		X	X	X	X	X
	U. Others	Provision of DOTs treatment and support for TB, malaria and leprosy
		X	X	X		X
	V. Adolescent health	Counselling and support. Treatment of minor ailments
		X	X	X		X
