# Supplementary material for: Human resource and governance challenges in the delivery of primary eye care: a mixed methods feasibility study in Nigeria
Source: BMC Health Serv Res. 2021 Dec 10;21:1321. doi: 10.1186/s12913-021-07362-8 (PMC8662916; doi:10.1186/s12913-021-07362-8)
Supplement: Supplementary file 2 — Additional file 2. [file 12913_2021_7362_MOESM2_ESM.xlsx]

## Sheet: Sheet1
Health Policy Documents reviewed:
National Health Policy, 2016; Promoting the Health of Nigerians to Accelerate Socioeconomic Development.
National Health Act 2014
National Strategic Health Development Plan (NSHDP) 2010 - 2015
National Strategic Health Development Plan 2018-2022,
National Guidelines for the Development of Primary Health Care System in Nigeria 2012.
National Primary Health Care Development Agency; Minimum Standards For Primary Health Care in Nigeria, 2015
National Primary Health Care Development Agency Management Guideline For Primary Health Care Under One Roof. (PHCUOR) 2016
National Primary Health Care Development Agency;Implementation guidelines for Primary Health Care Under One Roof (PHCUOR) 2018
National Standing Orders for Community Health Officers 2015
Essential Medicines List 2016. 6th edition.
National Eye Health Strategic Plan, 2014-2019
Findings of policy document review, highlighting references to primary health care and eye care, for human resources for health and governance.
Policy document	Governance		Health workforce
	Primary Health Care	Eye health	Primary Health Care	Eye health
National Primary Health Care Development Agency; Guidelines for the development of PHC systems in Nigeria, 2012.	Supervision of health facilities to be conducted quarterly by the local government management team.		The state ministry of health is responsible to establish a formal continuing education system for upgrading the knowledge and skill of all practicing health workers within the State and LGAs
	Standing orders ensure quality of care and provide legal backing for health workers, and are advisable for nurses/midwives, doctors, dentists and dental assistants working in PHC.
National Health Act, 2014	The Basic Health Care Provision Fund shall be established and the NPHCDA shall disburse this fund to state primary health care development authorities.		Mandates the development and implementation of a Basic Health Care Provision Fund. 10 per cent of the fund shall be used for the development of human resources for PHC
Minimum Standards For Primary Health Care in Nigeria, 2015	Supervisors should be at least one level above those supervised		There should be a minimum number, mix and skill sets required in each facility type. [details of cadres listed]. It is recommended that the cadres are matched to services based on their competencies.
National Eye Health Strategic Plan, 2014-2019		Objective: to advocate for policy that includes PEC as an integral part of PHC.		PHC workers will be integrated into PEC through workshops and seminars on the identification and management of some basic eye care conditions.
National Primary Health Care Development Agency Management Guideline For Primary Health Care Under One Roof. (PHCUOR) 2016		Objective: to implement a minimum package for prevention and control of non-communicable diseases including the provision of PEC to reduce preventable blindness which contributes to increased morbidity and mortality.	PHC management team should develop a sustainable system for human resources for health advancement and capacity- building.
National Health Policy 2016	PHC shall remain the basic philosophy and central focus for national health development. The overall policy directives for PHC shall include strengthening of PHC management through a unified governance system at the state and LGA levels.	Objective: to integrate eye care services into the existing national health programs.	To provide appropriate and adequate human resources for healthcare at all levels of the health system.
Implementation guidelines for Primary Health Care Under One Roof (PHCUOR) 2018	The State PHC Board is an administratively autonomous and self-accounting PHC entity established by law to manage PHC in the State as recommended by the 54th National Council on Health through Resolution 29, backed up by the National Health Act of 2014.
National Strategic Health Development Plan II, 2018- 2022		Develop/adapt policies, plans and programmes for eye health and prevention of visual impairment.
		Establish a functional unit for eye health at the Federal and State Ministries of Health.
		Promote establishment of a multi-sectoral coordination platform for eye health.
